# Supplementary material for: Advanced Quantification of Receptor–Ligand Interaction Lifetimes via Single-Molecule FRET Microscopy
Source: Biomolecules. 2024 Aug 13;14(8):1001. doi: 10.3390/biom14081001 (PMC11352576; doi:10.3390/biom14081001)
Supplement: Supplementary file 1 [file biomolecules-14-01001-s001.zip]

Archive with 1 entries (1 files):
- biomolecules-3104751-supplementary.pdf
